# Supplementary material for: Hydroquinone/Quinone Cycle for Reductive Photocatalytic Transformations
Source: Org Lett. 2026 Jan 8;28(3):971–6. doi: 10.1021/acs.orglett.5c04963 (PMC12836346; doi:10.1021/acs.orglett.5c04963)
Supplement: Supplementary file 1 [file ol5c04963_si_001.xyz]

15
PyO-anionrad-H2O_conf1                           Eopt   -399.825080
O    -1.531407    -0.168137    -1.042578
N    -0.319094    -0.077108    -0.447505
C     0.413261    -1.230180    -0.195628
C     1.702101    -1.155289     0.262667
C     2.341612     0.099215     0.470131
C     1.587542     1.258075     0.130824
C     0.300397     1.160435    -0.327229
H    -0.122078    -2.154765    -0.374048
H     2.224858    -2.086606     0.463631
H     3.363471     0.166888     0.822411
H     2.018904     2.250896     0.226560
H    -0.319002     2.005679    -0.601602
O    -3.154380     0.178548     0.907984
H    -2.988296    -0.552803     1.512517
H    -2.527378     0.033651     0.115230
15
PyO-anionrad-H2O_conf2                           Eopt   -399.825565
O    -1.656928     0.203524    -1.085104
N    -0.340294     0.124287    -0.764525
C     0.292208     1.246466    -0.237588
C     1.526844     1.150086     0.349215
C     2.180927    -0.104264     0.490235
C     1.449314    -1.247629     0.069937
C     0.216123    -1.127386    -0.516377
H    -0.252810     2.173580    -0.367840
H     1.992125     2.064093     0.708512
H     3.149291    -0.191311     0.967426
H     1.852824    -2.247622     0.205090
H    -0.384206    -1.962876    -0.855749
O    -2.581215    -0.174492     1.292777
H    -2.282730    -0.017663     0.332405
H    -1.779785    -0.424109     1.767917
15
PyO-anionrad-H2O_conf3                           Eopt   -399.825564
O    -1.656743     0.235046    -1.079760
N    -0.339950     0.143640    -0.762933
C     0.298769     1.252877    -0.216291
C     1.532499     1.139369     0.369383
C     2.179621    -0.120812     0.488507
C     1.442018    -1.252508     0.047612
C     0.210042    -1.115139    -0.537514
H    -0.241246     2.185074    -0.330226
H     2.002419     2.044265     0.745325
H     3.146838    -0.221736     0.965308
H     1.840038    -2.256935     0.164939
H    -0.394243    -1.941139    -0.892821
O    -2.579480    -0.202475     1.290773
H    -1.779883    -0.477042     1.755119
H    -2.282181    -0.021251     0.334603
12
PyO-anionrad                                     Eopt   -323.403052
O     0.012134     2.319082    -0.000000
N    -0.009264     0.980475    -0.000000
C    -0.000569     0.270976     1.196849
C    -0.000569    -1.099242     1.208525
C    -0.004650    -1.854177     0.000000
C    -0.000569    -1.099242    -1.208525
C    -0.000569     0.270976    -1.196849
H     0.002642     0.889485     2.086274
H     0.003133    -1.596783     2.175200
H    -0.002206    -2.937137     0.000000
H     0.003133    -1.596783    -2.175200
H     0.002642     0.889485    -2.086274
15
PyO-H2O_conf1                                    Eopt   -399.754593
O    -1.404970    -0.831917    -0.765226
N    -0.222384    -0.398771    -0.404526
C     0.081197     0.915041    -0.522709
C     1.326079     1.389117    -0.145640
C     2.280489     0.509012     0.357566
C     1.946674    -0.838775     0.467666
C     0.689810    -1.271792     0.082680
H    -0.711475     1.531952    -0.927030
H     1.531141     2.448051    -0.254455
H     3.260457     0.864149     0.656022
H     2.650177    -1.568428     0.852187
H     0.350589    -2.298136     0.138367
O    -3.267192     0.531694     0.681885
H    -3.462505    -0.011863     1.453527
H    -2.629896     0.011837     0.142418
12
PyO                                              Eopt   -323.339884
O     0.000000     0.000000     2.264626
N     0.000000     0.000000     0.968509
C     0.000000     1.174239     0.286122
C     0.000000     1.194353    -1.097823
C     0.000000    -0.000000    -1.814295
C    -0.000000    -1.194353    -1.097823
C    -0.000000    -1.174239     0.286122
H     0.000000     2.057335     0.912021
H     0.000000     2.156565    -1.597970
H     0.000000    -0.000000    -2.898492
H    -0.000000    -2.156565    -1.597970
H    -0.000000    -2.057335     0.912021
16
PyOH-anion-H2O_conf1                             Eopt   -400.512456
O     3.072108     1.167226    -0.027112
N    -0.224694    -0.847057     0.028944
C    -0.040786     0.482215     0.018083
C    -1.101109     1.389059    -0.004923
C    -2.404911     0.899844    -0.017672
C    -2.601140    -0.479442    -0.007167
C    -1.481239    -1.308163     0.016183
H     3.939297     1.469365     0.264499
H     0.995938     0.829199     0.030806
H    -0.899960     2.455474    -0.012460
H    -3.252311     1.578994    -0.035464
H    -3.597034    -0.909837    -0.016610
H    -1.598143    -2.389317     0.025038
O     2.798270    -1.328159    -0.031096
H     2.960219    -0.285032    -0.022926
H     1.836940    -1.433067     0.003150
16
PyOH-anion-H2O_conf2                             Eopt   -400.512365
O     3.078189     1.147767     0.133751
N    -0.223357    -0.835532     0.169567
C    -0.039203     0.487507     0.039277
C    -1.097573     1.384288    -0.111017
C    -2.400135     0.891754    -0.126799
C    -2.596931    -0.480615     0.010280
C    -1.478820    -1.299535     0.154821
H     3.905219     1.378389     0.570859
H     0.996747     0.836022     0.063595
H    -0.895990     2.445732    -0.213488
H    -3.245734     1.563282    -0.243306
H    -3.591873    -0.913294     0.005371
H    -1.596574    -2.375206     0.263425
O     2.781099    -1.306906    -0.286487
H     1.838701    -1.432867    -0.108187
H     2.954673    -0.280611    -0.102718
13
PyOH-anion                                       Eopt   -324.080525
O     3.616682    -0.008136    -0.000036
N    -0.122374    -1.240292     0.000038
C     0.562143    -0.084642     0.000040
C    -0.069640     1.161500     0.000047
C    -1.460781     1.216635    -0.000029
C    -2.174477     0.019872    -0.000035
C    -1.459816    -1.176367    -0.000002
H     4.580787    -0.041683    -0.000096
H     1.655683    -0.150354     0.000089
H     0.528898     2.067216     0.000088
H    -1.979709     2.170859    -0.000033
H    -3.259503     0.006664    -0.000094
H    -1.987577    -2.127557    -0.000055
16
PyOH-cation-H2O_conf1                            Eopt   -400.191852
O    -1.678458    -1.038845     0.574583
N    -0.394460    -0.610501     0.354422
C     0.219479    -1.030511    -0.762410
C     1.475007    -0.533007    -1.054016
C     2.054290     0.398874    -0.193918
C     1.367355     0.814271     0.945577
C     0.113436     0.294230     1.204957
H    -1.605140    -1.859142     1.103655
H    -0.327212    -1.741233    -1.370064
H     1.977963    -0.873028    -1.950923
H     3.036472     0.803245    -0.413993
H     1.785444     1.540992     1.631164
H    -0.511770     0.561755     2.048224
O    -1.849864     1.404972    -0.867500
H    -2.718145     1.027396    -0.675359
H    -2.027220     2.221367    -1.351455
16
PyOH-cation-H2O_conf2                            Eopt   -400.191856
O    -1.668879    -1.111074     0.400897
N    -0.386126    -0.654447     0.239874
C     0.184712    -0.818464    -0.963018
C     1.440893    -0.283563    -1.176265
C     2.064380     0.420899    -0.147598
C     1.419326     0.578431     1.078282
C     0.163780     0.029385     1.255291
H    -1.593379    -2.018886     0.759398
H    -0.394134    -1.366019    -1.696839
H     1.909622    -0.417205    -2.143356
H     3.048019     0.851104    -0.302742
H     1.871640     1.126537     1.895448
H    -0.431018     0.108018     2.157209
O    -1.892218     1.518443    -0.569684
H    -2.733835     1.071414    -0.410357
H    -2.123810     2.407088    -0.867729
16
PyOH-cation-H2O_conf3                            Eopt   -400.203196
O     1.427926    -0.480604    -1.011783
N     0.195228    -0.217331    -0.491028
C    -0.245437     1.052807    -0.494475
C    -1.509631     1.323275    -0.004825
C    -2.299039     0.274009     0.462964
C    -1.804987    -1.028577     0.433619
C    -0.531814    -1.259012    -0.054409
H     2.093090    -0.206053    -0.293318
H     0.438811     1.792996    -0.892389
H    -1.861622     2.347513    -0.002525
H    -3.295222     0.470005     0.844582
H    -2.390559    -1.869357     0.784985
H    -0.054027    -2.228769    -0.119021
O     3.056078     0.239646     0.810543
H     3.140439     1.186511     1.002735
H     3.035894    -0.218875     1.664817
13
PyOH-cation                                      Eopt   -323.782763
O     2.232629     0.000172    -0.092932
N     0.862949     0.000019    -0.009754
C     0.236186     1.188694    -0.012385
C    -1.145332     1.206744     0.004914
C    -1.843233    -0.000021     0.014454
C    -1.145282    -1.206770     0.004899
C     0.236223    -1.188690    -0.012455
H     2.561354    -0.001168     0.829497
H     0.872541     2.065559    -0.026522
H    -1.655867     2.161781     0.006691
H    -2.927852    -0.000053     0.025565
H    -1.655806    -2.161815     0.006636
H     0.872580    -2.065555    -0.026704
16
PyOH-rad-H2O_conf1                               Eopt   -400.308331
O    -1.736982    -0.882896    -0.685214
N    -0.345018    -0.735928    -0.650499
C     0.275644    -1.253497     0.488679
C     1.444052    -0.708931     0.946226
C     2.013486     0.428436     0.324240
C     1.307330     0.999193    -0.761232
C     0.140226     0.446085    -1.215043
H    -2.061443    -0.205241    -0.048503
H    -0.210543    -2.119755     0.920027
H     1.923624    -1.173208     1.802463
H     2.933515     0.867606     0.689156
H     1.678091     1.889118    -1.260603
H    -0.442980     0.831770    -2.042390
O    -1.940660     1.238430     1.048386
H    -1.088008     1.672852     0.889546
H    -1.980413     1.076356     2.001213
16
PyOH-rad-H2O_conf4                               Eopt   -400.301544
O    -2.384192    -0.454101    -0.000160
N    -0.999155    -0.252483     0.000413
C    -0.464691     0.205570     1.206795
C     0.683274     0.951907     1.207711
C     1.309397     1.332063    -0.002565
C     0.685480     0.944127    -1.211541
C    -0.462545     0.197902    -1.207909
H    -2.791034     0.435163    -0.002497
H    -0.988805    -0.123678     2.095543
H     1.101354     1.242883     2.166278
H     2.214817     1.925638    -0.003626
H     1.105318     1.228954    -2.171187
H    -0.985201    -0.136872    -2.095450
O     1.652293    -2.197370     0.005747
H     1.343912    -1.693348    -0.759694
H     1.343418    -1.689005     0.768112
13
PyOH-rad                                         Eopt   -323.892745
O     2.238011    -0.000033     0.159177
N     0.911934    -0.000016    -0.299761
C     0.229115     1.205738    -0.123655
C    -1.129509     1.209011     0.038151
C    -1.860206     0.000017     0.104158
C    -1.129519    -1.209007     0.038154
C     0.229099    -1.205747    -0.123634
H     2.188511     0.000293     1.135578
H     0.844462     2.094403    -0.190208
H    -1.632209     2.168073     0.115244
H    -2.934462    -0.000001     0.240124
H    -1.632246    -2.168053     0.115245
H     0.844447    -2.094415    -0.190126
17
PyOH2-cationrad-H2O_conf1                        Eopt   -400.768679
O    -2.175607     1.442463     0.012454
N     0.108835     0.466163     0.000799
C     1.114503     1.310992    -0.006256
C     2.376943     0.714230    -0.005354
C     2.463565    -0.677893     0.002517
C     1.315432    -1.468223     0.009308
C     0.063641    -0.845023     0.008814
H    -2.259739     2.025571     0.782414
H     0.918682     2.378887    -0.012253
H     3.254460     1.350629    -0.010699
H     3.439405    -1.152109     0.003394
H     1.357006    -2.551398     0.015763
H    -0.905420    -1.345502     0.016316
H    -2.280716     2.011276    -0.765727
O    -3.009574    -1.237733    -0.072032
H    -3.804294    -1.552748     0.374886
H    -3.004295    -0.270090     0.012766
17
PyOH2-cationrad-H2O_conf2                        Eopt   -400.774490
O    -1.950197    -1.106776     0.682178
N    -0.011226    -0.332487     0.313398
C     0.773429    -1.246446    -0.231699
C     2.078641    -0.872089    -0.544179
C     2.487229     0.432040    -0.270344
C     1.600627     1.340840     0.305346
C     0.305825     0.920261     0.600163
H    -2.018519    -0.880465     1.626520
H     0.362632    -2.235218    -0.405962
H     2.746338    -1.599303    -0.991623
H     3.500217     0.741529    -0.505849
H     1.889529     2.361174     0.529830
H    -0.449887     1.556016     1.050897
H    -2.423197    -0.393931     0.165534
O    -3.049480     0.746651    -0.815274
H    -3.889089     0.551785    -1.257678
H    -3.116537     1.659186    -0.496404
17
PyOH2-cationrad-H2O_conf3                        Eopt   -400.768679
O     2.176554     1.442253     0.012680
N    -0.108132     0.464964     0.000976
C    -0.064546    -0.846248     0.009248
C    -1.317152    -1.467867     0.009626
C    -2.464274    -0.676099     0.002427
C    -2.375889     0.715919    -0.005736
C    -1.112718     1.311078    -0.006550
H     2.285109     2.011847    -0.764445
H     0.903893    -1.347893     0.017076
H    -1.360037    -2.550983     0.016322
H    -3.440729    -1.149055     0.003232
H    -3.252607     1.353417    -0.011375
H    -0.915511     2.378716    -0.012749
H     2.262212     2.023847     0.783613
O     3.007956    -1.238672    -0.072406
H     3.803558    -1.553032     0.373397
H     3.002428    -0.270955     0.011808
17
PyOH2-cationrad-H2O_conf4                        Eopt   -400.767784
O    -2.438790    -1.092790    -0.532271
N    -0.057376    -0.379094    -0.223665
C     0.211426     0.822025    -0.678176
C     1.541444     1.219740    -0.518660
C     2.438610     0.343915     0.091370
C     2.026250    -0.911201     0.537631
C     0.691763    -1.284239     0.361192
H    -2.665253    -1.148595    -1.473137
H    -0.580349     1.418257    -1.120914
H     1.836580     2.201226    -0.871548
H     3.473319     0.643602     0.221267
H     2.704061    -1.610090     1.014137
H     0.254968    -2.231687     0.661719
H    -2.607394    -1.973191    -0.163895
O    -2.288747     1.339719     0.880441
H    -3.075759     1.732653     1.276063
H    -2.575208     0.504619     0.476458
14
PyOH2-cationrad                                  Eopt   -324.357495
O     2.817741    -0.108245    -0.000300
N     0.623459     0.043228    -0.000504
C     0.095474    -1.164923    -0.000434
C    -1.297358    -1.232360    -0.000016
C    -2.028142    -0.045137     0.000314
C    -1.378117     1.188216     0.000223
C     0.016024     1.214472    -0.000217
H     3.041723     0.437411    -0.773981
H     0.759264    -2.023305    -0.000599
H    -1.777506    -2.204037    -0.000020
H    -3.112618    -0.080605     0.000708
H    -1.921135     2.126262     0.000496
H     0.616610     2.118209    -0.000379
H     3.040237     0.427830     0.780473
17
PyOH2-H2O_conf1                                  Eopt   -401.024172
O    -2.414532     1.240405    -0.166204
N     0.213087     0.420031    -0.056410
C     0.439912    -0.893220    -0.184145
C     1.716098    -1.447484    -0.134501
C     2.803049    -0.597517     0.056744
C     2.572645     0.769861     0.190237
C     1.261023     1.232484     0.127283
H    -1.452989     0.991125    -0.142899
H    -0.435771    -1.520423    -0.331991
H     1.847666    -2.518539    -0.243495
H     3.812911    -0.993898     0.100725
H     3.388086     1.469040     0.340274
H     1.037880     2.291542     0.227005
H    -2.546350     1.756079    -0.971162
O    -4.067457    -0.965193     0.170494
H    -4.543089    -0.824275     0.996918
H    -3.500404    -0.177305     0.051469
17
PyOH2-H2O_conf2                                  Eopt   -401.023973
O    -2.427774    -0.950871     0.583171
N     0.221974    -0.292916     0.201635
C     0.635473     0.964783     0.400432
C     1.953892     1.366287     0.203900
C     2.882005     0.417353    -0.218906
C     2.457209    -0.892742    -0.427597
C     1.117904    -1.200942    -0.204588
H    -1.467261    -0.725469     0.467814
H    -0.120135     1.673627     0.729480
H     2.239114     2.397976     0.378740
H     3.919059     0.694183    -0.382565
H     3.144241    -1.664647    -0.756859
H     0.745557    -2.210896    -0.355426
H    -2.552670    -1.164904     1.515642
O    -4.311007     0.637139    -0.697930
H    -4.185342     1.537686    -0.378056
H    -3.645031     0.094282    -0.231584
17
PyOH2-H2O_conf3                                  Eopt   -401.023867
O     2.440867    -0.897179    -0.683235
N    -0.221569    -0.316328    -0.222874
C    -1.123234    -1.205080     0.211822
C    -2.454337    -0.874863     0.452084
C    -2.864597     0.437648     0.230196
C    -1.930465     1.366832    -0.222030
C    -0.621221     0.943889    -0.434353
H     1.475648    -0.735951    -0.517047
H    -0.763087    -2.218017     0.372291
H    -3.146391    -1.632080     0.804202
H    -3.894896     0.731462     0.406416
H    -2.204139     2.399675    -0.408177
H     0.138352     1.637144    -0.786760
H     2.571308    -1.852911    -0.660725
O     4.256395     0.777936     0.586496
H     3.618757     0.171004     0.161682
H     4.140453     0.657351     1.535838
17
PyOH2-H2O_conf4                                  Eopt   -401.024172
O    -2.414613     1.240295    -0.166706
N     0.213392     0.420951    -0.057695
C     0.439521    -0.892402    -0.185734
C     1.715300    -1.447488    -0.135052
C     2.802597    -0.598275     0.057640
C     2.572914     0.769185     0.191458
C     1.261640     1.232658     0.127391
H    -1.452916     0.991627    -0.143772
H    -0.436416    -1.518987    -0.334726
H     1.846318    -2.518582    -0.244355
H     3.812164    -0.995312     0.102482
H     3.388641     1.467796     0.342589
H     1.039072     2.291818     0.227321
H    -2.547250     1.755063    -0.972112
O    -4.066914    -0.965442     0.171974
H    -4.543024    -0.823372     0.997928
H    -3.499949    -0.177604     0.052145
14
PyOH2                                            Eopt   -324.610412
O     3.440238     0.006111    -0.084383
N     0.606093     0.001205    -0.024005
C    -0.080343    -1.148064    -0.014551
C    -1.471835    -1.199849     0.006656
C    -2.181685    -0.001387     0.018374
C    -1.474019     1.198395     0.008734
C    -0.082442     1.149216    -0.012489
H     2.457588     0.003404    -0.049852
H     0.509678    -2.061041    -0.024360
H    -1.979724    -2.158182     0.013531
H    -3.267405    -0.002381     0.034781
H    -1.983689     2.155769     0.017241
H     0.505932     2.063260    -0.020592
H     3.735008    -0.048013     0.832010
29
S0-H2PQ-cationrad-H2O_conf1                      Eopt   -765.965253
O     0.746818     3.051529     0.050342
C     0.367485     1.791286    -0.071333
C    -1.040676     1.617943     0.059420
O    -1.809672     2.659867     0.285092
C    -1.637426     0.330441    -0.051361
C    -0.807027    -0.790835    -0.308969
C    -1.424812    -2.042548    -0.417553
C    -2.802936    -2.173490    -0.278605
C    -3.613852    -1.059246    -0.025367
C    -3.035053     0.189929     0.087489
C     0.646366    -0.613392    -0.443582
C     1.228358     0.680291    -0.312062
C     2.628936     0.847863    -0.412928
C     3.445673    -0.238475    -0.658661
C     2.877059    -1.510341    -0.805362
C     1.502948    -1.692511    -0.694491
H     1.707379     3.194662    -0.039688
H    -1.299674     3.490506     0.344583
H    -0.839204    -2.932285    -0.613927
H    -3.251657    -3.157598    -0.368903
H    -4.686893    -1.175839     0.080869
H    -3.642785     1.066805     0.282909
H     3.093973     1.822098    -0.296149
H     4.518822    -0.103701    -0.735640
H     3.512303    -2.368273    -1.000721
H     1.105508    -2.694321    -0.804118
O     1.834769    -1.475145     2.763980
H     1.245476    -2.050647     2.259235
H     2.351177    -1.002910     2.096431
29
S0-H2PQ-cationrad-H2O_conf2                      Eopt   -765.965967
O    -3.264850     1.164493     0.029555
C    -2.039696     0.668586     0.013307
C    -2.010506    -0.755590     0.006814
O    -3.137644    -1.433645     0.015491
C    -0.776232    -1.464781    -0.006418
C     0.437723    -0.729333    -0.014494
C     1.637410    -1.452040    -0.018724
C     1.627641    -2.843678    -0.018565
C     0.423981    -3.561661    -0.013832
C    -0.775556    -2.876481    -0.007089
C     0.407050     0.740318    -0.015704
C    -0.837634     1.431832     0.000500
C    -0.875110     2.844861     0.001011
C     0.299218     3.570152    -0.015408
C     1.526505     2.894207    -0.032619
C     1.579926     1.504435    -0.032645
H    -3.305487     2.138186     0.034986
H    -3.919717    -0.849184     0.025282
H     2.594588    -0.941519    -0.019238
H     2.572803    -3.377667    -0.021382
H     0.433287    -4.646292    -0.014061
H    -1.719259    -3.411276    -0.001582
H    -1.817731     3.383913     0.013169
H     0.268454     4.654137    -0.015489
H     2.452815     3.459853    -0.045882
H     2.552772     1.024572    -0.044436
O     4.619335     0.080680     0.057667
H     5.150325     0.162037     0.860576
H     5.254095     0.086062    -0.670457
29
S0-H2PQ-cationrad-H2O_conf3                      Eopt   -765.964768
O     0.513907    -2.939136    -0.046709
C     0.495630    -1.617945    -0.029235
C    -0.820758    -1.074584    -0.046800
O    -1.859437    -1.883018    -0.075058
C    -1.033829     0.332065    -0.034697
C     0.093211     1.195469    -0.013260
C    -0.148093     2.574241    -0.004715
C    -1.447855     3.071523    -0.015976
C    -2.552069     2.209607    -0.034710
C    -2.350746     0.842166    -0.044205
C     1.451972     0.633537     0.003591
C     1.643781    -0.776806     0.001920
C     2.945684    -1.326701     0.028596
C     4.049226    -0.497846     0.050387
C     3.867566     0.891389     0.046047
C     2.592295     1.444604     0.024210
H     1.407517    -3.329458    -0.036897
H    -1.591012    -2.822278    -0.083058
H     0.674005     3.279654     0.011837
H    -1.602157     4.145919    -0.008487
H    -3.559374     2.612149    -0.040894
H    -3.193151     0.155782    -0.054133
H     3.104429    -2.401356     0.037098
H     5.047171    -0.921498     0.070924
H     4.731017     1.548718     0.061193
H     2.497120     2.523267     0.023244
O    -4.892095    -1.258899     0.132415
H    -5.842864    -1.411201     0.206528
H    -4.487792    -2.135588     0.140554
29
S0-H2PQ-cationrad-H2O_conf4                      Eopt   -765.978510
O    -1.640859    -2.150113    -0.089233
C    -0.767823    -1.157224    -0.043097
C    -1.362168     0.141039    -0.026400
O    -2.650573     0.288194    -0.035409
C    -0.530255     1.311857    -0.009290
C     0.878418     1.168681    -0.003826
C     1.652749     2.337235     0.006258
C     1.053653     3.591212     0.012346
C    -0.340965     3.721797     0.009045
C    -1.130277     2.586573    -0.001611
C     1.480060    -0.172718    -0.001917
C     0.649357    -1.327403    -0.011922
C     1.221854    -2.619130     0.008891
C     2.593430    -2.774960     0.027219
C     3.416258    -1.641065     0.026669
C     2.867346    -0.364722     0.014735
H    -1.226343    -3.031113    -0.130602
H    -3.244910    -0.552805    -0.012944
H     2.734352     2.280503     0.010498
H     1.679723     4.477886     0.020095
H    -0.798896     4.705147     0.014593
H    -2.211971     2.663813    -0.004913
H     0.602886    -3.511279     0.017631
H     3.026841    -3.768884     0.043474
H     4.495303    -1.756200     0.039100
H     3.538245     0.485775     0.019472
O    -4.373706    -1.534115     0.013757
H    -5.198609    -1.233770     0.426613
H    -4.165348    -2.397836     0.401474
29
S0-H2PQ-cationrad-H2O_conf5                      Eopt   -765.978509
O     1.659603    -2.134765     0.052047
C     0.777680    -1.149845     0.020580
C     1.360777     0.153468     0.004808
O     2.648207     0.310982     0.001076
C     0.518719     1.317116     0.001740
C    -0.888773     1.161594     0.005494
C    -1.673359     2.323316     0.006540
C    -1.085532     3.582587     0.002455
C     0.307858     3.725469    -0.003227
C     1.107251     2.597235    -0.003763
C    -1.478914    -0.184904     0.003118
C    -0.638255    -1.332187     0.003302
C    -1.199344    -2.628802    -0.013014
C    -2.569538    -2.797027    -0.020522
C    -3.402263    -1.670421    -0.012480
C    -2.864606    -0.389276    -0.002777
H     1.254527    -3.020733     0.072082
H     3.248328    -0.525473    -0.017245
H    -2.754384     2.257035     0.009570
H    -1.719531     4.463658     0.003220
H     0.757004     4.712877    -0.007113
H     2.188194     2.684285    -0.007877
H    -0.572220    -3.515110    -0.025970
H    -2.994158    -3.794786    -0.033715
H    -4.480307    -1.795133    -0.016598
H    -3.543318     0.455028    -0.000556
O     4.376459    -1.506486    -0.105358
H     4.248576    -2.343646     0.366598
H     5.262930    -1.185785     0.121967
29
S0-H2PQ-cationrad-H2O_conf6                      Eopt   -765.979049
O    -1.884722    -1.893198    -0.004152
C    -0.923191    -1.008576    -0.003535
C     0.378084    -1.598454    -0.003747
O     0.486107    -2.910005    -0.005361
C     1.560677    -0.806091    -0.001312
C     1.435877     0.606557     0.001446
C     2.616430     1.361051     0.004854
C     3.860849     0.741056     0.005397
C     3.972445    -0.656408     0.002447
C     2.827462    -1.428799    -0.000860
C     0.101486     1.225546     0.000054
C    -1.069516     0.417107    -0.003252
C    -2.348783     1.013081    -0.006534
C    -2.477355     2.389138    -0.005484
C    -1.329652     3.190406    -0.001164
C    -0.064065     2.616662     0.001370
H    -2.872764    -1.621214     0.002145
H    -0.395042    -3.332503    -0.006341
H     2.578738     2.443473     0.007053
H     4.756965     1.353508     0.008063
H     4.949510    -1.127377     0.002812
H     2.888966    -2.511730    -0.003083
H    -3.242809     0.400613    -0.009812
H    -3.463153     2.841482    -0.007948
H    -1.423376     4.271675    -0.000015
H     0.799168     3.271028     0.004190
O    -4.372549    -1.521385     0.013553
H    -4.819740    -1.884508     0.795271
H    -4.831652    -1.881386    -0.762733
26
S0-H2PQ-cationrad                                Eopt   -689.558222
O     1.232105     2.807388     0.042165
C     0.711506     1.592855     0.019167
C    -0.712128     1.594684    -0.021007
O    -1.363948     2.736493    -0.044715
C    -1.448556     0.376320    -0.019779
C    -0.740204    -0.853735     0.005122
C    -1.493611    -2.033296     0.040417
C    -2.884324    -1.993371     0.037659
C    -3.573461    -0.773907     0.000774
C    -2.859692     0.408540    -0.025289
C     0.730453    -0.855466    -0.003040
C     1.448989     0.374085     0.018361
C     2.862470     0.380948     0.020967
C     3.563380    -0.808055    -0.003830
C     2.862472    -2.020446    -0.036898
C     1.472209    -2.041763    -0.037214
H     2.205541     2.827004     0.089427
H    -0.762118     3.505280    -0.034354
H    -1.006532    -2.999972     0.075663
H    -3.439513    -2.925539     0.065997
H    -4.657943    -0.757693    -0.002135
H    -3.371871     1.364482    -0.046119
H     3.422716     1.311094     0.037166
H     4.647736    -0.799775    -0.003244
H     3.407490    -2.958451    -0.064412
H     0.972226    -3.001839    -0.070059
28
S0-HPQ-cation-H2O_conf1                          Eopt   -765.350912
O     1.155747     2.499662    -0.001249
C     0.508303     1.470210    -0.001192
C    -1.007515     1.653611    -0.000773
O    -1.408181     2.870780    -0.000955
C    -1.894190     0.568902     0.000037
C    -1.349969    -0.753558     0.000431
C    -2.261670    -1.805435     0.002560
C    -3.636967    -1.562315     0.003721
C    -4.162887    -0.262881     0.002901
C    -3.292593     0.804556     0.001187
C     0.117374    -0.982261    -0.001462
C     1.019146     0.105381    -0.001849
C     2.402253    -0.088798    -0.003471
C     2.918346    -1.380649    -0.005151
C     2.041859    -2.463468    -0.004908
C     0.658091    -2.269225    -0.003072
H    -0.627728     3.478399    -0.001294
H    -1.925149    -2.834211     0.003413
H    -4.314177    -2.411170     0.005305
H    -5.234887    -0.103475     0.003776
H    -3.660164     1.825715     0.000768
H     3.072858     0.764805    -0.003078
H     3.993081    -1.526006    -0.007187
H     2.430241    -3.477038    -0.006309
H     0.016283    -3.141788    -0.003121
O     5.484841     0.575971     0.005669
H     6.028201     0.745817     0.785793
H     6.004705     0.903232    -0.739520
28
S0-HPQ-cation-H2O_conf2                          Eopt   -765.352318
O    -1.819392    -1.917235    -0.001066
C    -0.938490    -1.074293    -0.000823
C     0.483051    -1.631164    -0.000829
O     0.568194    -2.909845    -0.001280
C     1.612889    -0.804065    -0.000228
C     1.415692     0.611657     0.000326
C     2.559535     1.403037     0.001075
C     3.831730     0.825224     0.001281
C     4.017598    -0.563893     0.000726
C     2.908735    -1.380781    -0.000035
C     0.051842     1.198919     0.000042
C    -1.094966     0.372099    -0.000609
C    -2.386006     0.908871    -0.001104
C    -2.558488     2.288908    -0.000901
C    -1.437709     3.115616    -0.000118
C    -0.147093     2.579751     0.000316
H    -0.336066    -3.308959    -0.001599
H     2.489134     2.482907     0.001506
H     4.698819     1.478803     0.001881
H     5.016077    -0.985324     0.000892
H     3.011093    -2.461076    -0.000482
H    -3.245078     0.243871    -0.001502
H    -3.556426     2.713664    -0.001291
H    -1.559605     4.194081     0.000102
H     0.692191     3.264514     0.000860
O    -4.728397    -1.495981    -0.003621
H    -5.405470    -2.182028     0.044893
H    -3.877835    -1.955283     0.007758
28
S0-HPQ-cation-H2O_conf3                          Eopt   -765.369064
O     1.113008    -2.462264     0.022448
C     0.539483    -1.391058     0.007825
C     1.416863    -0.133876    -0.003885
O     2.663393    -0.288757    -0.014252
C     0.826542     1.166447     0.000655
C    -0.589217     1.292874     0.002226
C    -1.109604     2.587399     0.003956
C    -0.268721     3.700660     0.004644
C     1.123086     3.565794     0.003099
C     1.669814     2.296687     0.000497
C    -1.466776     0.093731     0.000299
C    -0.912917    -1.204571     0.002691
C    -1.722301    -2.344431     0.000758
C    -3.105429    -2.213997    -0.004304
C    -3.666413    -0.937620    -0.006202
C    -2.860222     0.201119    -0.003804
H     3.106257    -1.300111    -0.021647
H    -2.178900     2.756073     0.004326
H    -0.712593     4.691477     0.006184
H     1.761887     4.441796     0.003606
H     2.745332     2.154389    -0.001374
H    -1.253554    -3.323379     0.002090
H    -3.738783    -3.094602    -0.006726
H    -4.745369    -0.819307    -0.009968
H    -3.343772     1.170167    -0.005197
O     3.851347    -2.397633    -0.083357
H     4.719402    -2.376809     0.354729
H     3.372984    -3.185415     0.224533
28
S0-HPQ-cation-H2O_conf4                          Eopt   -765.351513
O    -0.589487    -2.929314     0.009785
C    -0.556124    -1.713731     0.001317
C     0.840513    -1.097469    -0.013617
O     1.807434    -1.939036    -0.025619
C     1.048246     0.287753    -0.010085
C    -0.095662     1.146044    -0.001307
C     0.149976     2.515272     0.004892
C     1.457853     3.008496     0.002644
C     2.572441     2.160144    -0.005803
C     2.372386     0.796061    -0.012455
C    -1.474237     0.592964     0.001063
C    -1.693741    -0.802035     0.002797
C    -2.981879    -1.342285     0.004577
C    -4.085665    -0.496698     0.004218
C    -3.885055     0.882164     0.002654
C    -2.597033     1.422296     0.001225
H     1.447903    -2.859991    -0.021756
H    -0.664225     3.229074     0.011893
H     1.606719     4.084060     0.008335
H     3.575343     2.571601    -0.006424
H     3.211586     0.103604    -0.017352
H    -3.103572    -2.420987     0.005333
H    -5.089472    -0.907408     0.004781
H    -4.737628     1.553904     0.002216
H    -2.491933     2.499930    -0.000065
O     4.925472    -1.222335     0.030168
H     4.781467    -2.175552    -0.026925
H     5.884347    -1.106598     0.032574
28
S0-HPQ-cation-H2O_conf5                          Eopt   -765.352318
O    -1.819358    -1.917256    -0.000875
C    -0.938431    -1.074344    -0.000673
C     0.483122    -1.631165    -0.000715
O     0.568329    -2.909852    -0.001202
C     1.612928    -0.804022    -0.000210
C     1.415662     0.611700     0.000361
C     2.559470     1.403137     0.001004
C     3.831684     0.825380     0.001136
C     4.017622    -0.563737     0.000585
C     2.908808    -1.380678    -0.000095
C     0.051775     1.198881     0.000140
C    -1.094967     0.372020    -0.000497
C    -2.386038     0.908679    -0.001067
C    -2.558603     2.288695    -0.000910
C    -1.437871     3.115504    -0.000082
C    -0.147227     2.579723     0.000389
H    -0.335907    -3.309001    -0.001488
H     2.489021     2.483002     0.001410
H     4.698752     1.478987     0.001659
H     5.016129    -0.985100     0.000685
H     3.011210    -2.460968    -0.000564
H    -3.245088     0.243643    -0.001523
H    -3.556564     2.713402    -0.001381
H    -1.559868     4.193957     0.000119
H     0.692024     3.264526     0.000931
O    -4.728248    -1.495868    -0.004000
H    -5.405306    -2.181905     0.044638
H    -3.877781    -1.955375     0.007935
25
S0-HPQ-cation                                    Eopt   -688.944456
O     1.183254     2.814511    -0.052440
C     0.730457     1.686386    -0.024036
C    -0.792967     1.594389     0.022728
O    -1.406360     2.719294     0.041613
C    -1.471157     0.368196     0.029122
C    -0.698498    -0.834711    -0.003096
C    -1.406166    -2.032298    -0.048895
C    -2.803100    -2.040153    -0.046474
C    -3.553649    -0.857413     0.000268
C    -2.889009     0.348565     0.034613
C     0.786105    -0.796218     0.008091
C     1.478871     0.434898    -0.020680
C     2.874384     0.491265    -0.026065
C     3.613308    -0.686519     0.000915
C     2.944236    -1.907828     0.040844
C     1.548560    -1.964765     0.045425
H    -0.750804     3.458801     0.020827
H    -0.890968    -2.983317    -0.091893
H    -3.316842    -2.995942    -0.082869
H    -4.636865    -0.893298     0.003101
H    -3.435308     1.286010     0.061435
H     3.365851     1.458854    -0.048891
H     4.697342    -0.652036    -0.004021
H     3.508906    -2.834220     0.069466
H     1.075286    -2.938045     0.082900
28
S0-HPQ-rad-H2O_conf1                             Eopt   -765.545002
O    -1.050556     2.887682    -0.254446
C    -0.543923     1.744641    -0.255501
C     0.884943     1.627736    -0.125407
O     1.575075     2.755613    -0.010813
C     1.566269     0.375494    -0.125708
C     0.808666    -0.821184    -0.251810
C     1.509390    -2.037686    -0.257048
C     2.893019    -2.072567    -0.141147
C     3.631158    -0.886144    -0.015161
C     2.973004     0.328603    -0.007445
C    -0.659333    -0.752978    -0.364948
C    -1.315111     0.500231    -0.367942
C    -2.713616     0.580697    -0.449362
C    -3.478486    -0.571748    -0.524181
C    -2.841982    -1.820416    -0.521721
C    -1.458841    -1.908846    -0.445495
H     0.927549     3.490367    -0.038292
H     0.977124    -2.976995    -0.351975
H     3.404180    -3.030124    -0.149297
H     4.712007    -0.921959     0.075209
H     3.526182     1.257239     0.087708
H    -3.177144     1.562262    -0.444430
H    -4.560477    -0.509045    -0.581979
H    -3.431604    -2.730271    -0.577717
H    -1.004168    -2.892517    -0.443378
O    -1.320212    -0.431523     2.882474
H    -1.876486    -0.774991     2.169528
H    -0.662562     0.116861     2.434144
28
S0-HPQ-rad-H2O_conf2                             Eopt   -765.553022
O     1.964791     1.868901    -0.031243
C     1.043266     1.020834    -0.019553
C     1.346058    -0.389384    -0.016925
O     2.599223    -0.800800    -0.026074
C     0.313536    -1.386911    -0.007437
C    -1.051008    -0.995448     0.002392
C    -2.024366    -2.008158     0.011378
C    -1.668988    -3.350127     0.011088
C    -0.318773    -3.728717     0.001665
C     0.662431    -2.755318    -0.007382
C    -1.400364     0.434510     0.002900
C    -0.376919     1.407726    -0.007470
C    -0.692795     2.775532    -0.007398
C    -2.013173     3.193112     0.003223
C    -3.036674     2.236425     0.014007
C    -2.734567     0.882439     0.013813
H     3.272450    -0.061972    -0.017911
H    -3.078189    -1.755004     0.018684
H    -2.445977    -4.108319     0.018218
H    -0.045242    -4.779006     0.001471
H     1.711587    -3.029958    -0.014698
H     0.121169     3.493356    -0.016066
H    -2.253158     4.251746     0.003233
H    -4.075584     2.551614     0.022510
H    -3.552823     0.171859     0.022212
O     4.549669     0.992242    -0.038558
H     3.967060     1.761738     0.072196
H     5.183272     1.002094     0.691357
28
S0-HPQ-rad-H2O_conf3                             Eopt   -765.544394
O     0.431572    -2.944444     0.000329
C     0.405460    -1.694560     0.000223
C    -0.877178    -1.039888     0.000341
O    -1.944517    -1.839598     0.000578
C    -1.032706     0.374391     0.000244
C     0.134476     1.188666     0.000047
C    -0.042469     2.580672    -0.000029
C    -1.311018     3.146452     0.000080
C    -2.455547     2.335437     0.000267
C    -2.318694     0.960711     0.000349
C     1.470234     0.565501    -0.000069
C     1.598822    -0.841764    -0.000000
C     2.863004    -1.449368    -0.000115
C     4.011490    -0.675037    -0.000288
C     3.898606     0.721503    -0.000347
C     2.651448     1.330029    -0.000241
H    -1.601709    -2.759601     0.000644
H     0.816905     3.240995    -0.000167
H    -1.412804     4.227176     0.000020
H    -3.443753     2.783960     0.000345
H    -3.198469     0.325378     0.000483
H     2.917658    -2.533547    -0.000063
H     4.989808    -1.145079    -0.000371
H     4.792297     1.338026    -0.000469
H     2.603955     2.412763    -0.000286
O    -4.860444    -1.350276    -0.000783
H    -3.975329    -1.739342    -0.000955
H    -5.477019    -2.092656    -0.002953
28
S0-HPQ-rad-H2O_conf4                             Eopt   -765.548503
O    -1.932849    -1.832626    -0.000308
C    -0.954942    -1.044362    -0.000178
C     0.364134    -1.617389    -0.000088
O     0.451246    -2.940257    -0.000137
C     1.552116    -0.830273     0.000046
C     1.436611     0.585707     0.000092
C     2.623511     1.334762     0.000216
C     3.866241     0.714460     0.000294
C     3.969022    -0.684763     0.000249
C     2.820051    -1.452002     0.000126
C     0.104547     1.215730     0.000011
C    -1.062669     0.416282    -0.000116
C    -2.335892     1.007782    -0.000180
C    -2.468051     2.386441    -0.000127
C    -1.319789     3.188517    -0.000006
C    -0.057159     2.612959     0.000063
H    -0.463095    -3.291644    -0.000232
H     2.586782     2.417811     0.000251
H     4.765056     1.323139     0.000388
H     4.943955    -1.161272     0.000310
H     2.877231    -2.535552     0.000088
H    -3.215582     0.371897    -0.000263
H    -3.453756     2.840683    -0.000176
H    -1.413071     4.270177     0.000035
H     0.808664     3.264901     0.000158
O    -4.734396    -1.528545    -0.000024
H    -5.158742    -2.394506     0.000905
H    -3.775835    -1.697330    -0.000111
28
S0-HPQ-rad-H2O_conf5                             Eopt   -765.544999
O     0.719439     2.875764    -0.487516
C     0.523330     1.648282    -0.361730
C    -0.823534     1.156148    -0.481286
O    -1.778656     2.064273    -0.693966
C    -1.168961    -0.218337    -0.364922
C    -0.139303    -1.161708    -0.093590
C    -0.509321    -2.510270     0.023160
C    -1.831279    -2.911361    -0.123273
C    -2.838125    -1.974465    -0.400257
C    -2.509544    -0.638287    -0.523522
C     1.255831    -0.707332     0.049209
C     1.576675     0.662283    -0.092468
C     2.900364     1.108417     0.031888
C     3.920246     0.209198     0.296636
C     3.616474    -1.150581     0.441489
C     2.309177    -1.600194     0.319985
H    -1.332542     2.936087    -0.755151
H     0.238229    -3.267555     0.227493
H    -2.082336    -3.962997    -0.026789
H    -3.866937    -2.297014    -0.522926
H    -3.274636     0.095369    -0.758730
H     3.103440     2.168668    -0.082870
H     4.944722     0.554593     0.392459
H     4.407777    -1.863900     0.650574
H     2.115080    -2.659733     0.440325
O    -3.380694     1.811739     1.833535
H    -3.010331     1.959199     0.952632
H    -3.415352     0.852317     1.938645
28
S0-HPQ-rad-H2O_conf6                             Eopt   -765.544176
O     3.058179    -1.666030     0.011461
C     2.010981    -0.982054     0.005526
C     2.130379     0.452974     0.006209
O     3.359317     0.956197     0.013447
C     1.004899     1.327119    -0.000769
C    -0.301273     0.766099    -0.007892
C    -1.393315     1.648965    -0.015500
C    -1.202105     3.024981    -0.015562
C     0.090911     3.570364    -0.008173
C     1.186336     2.728099    -0.000892
C    -0.473776    -0.697214    -0.007395
C     0.655981    -1.546335    -0.001680
C     0.505530    -2.941279    -0.001924
C    -0.757879    -3.509219    -0.007481
C    -1.885643    -2.677262    -0.012302
C    -1.747792    -1.296165    -0.012177
H     3.976304     0.195054     0.016985
H    -2.409222     1.267585    -0.021247
H    -2.066444     3.682208    -0.021410
H     0.230406     4.646667    -0.008278
H     2.194182     3.130346     0.004679
H     1.398160    -3.559163     0.002442
H    -0.873741    -4.588508    -0.007718
H    -2.880532    -3.112722    -0.015944
H    -2.644712    -0.685130    -0.014679
O    -4.603504     0.541854     0.029780
H    -5.221424     0.542727    -0.712576
H    -5.154299     0.610342     0.820300
25
S0-HPQ-rad                                       Eopt   -689.137031
O     1.239829     2.820912     0.000422
C     0.706503     1.689670     0.000199
C    -0.730924     1.610845    -0.000185
O    -1.398340     2.758428    -0.000368
C    -1.442650     0.375950    -0.000189
C    -0.708170    -0.841491     0.000049
C    -1.437553    -2.041003     0.000427
C    -2.826529    -2.040253     0.000368
C    -3.541716    -0.833234    -0.000038
C    -2.855024     0.365741    -0.000272
C     0.765472    -0.811395    -0.000036
C     1.451477     0.424914     0.000179
C     2.853649     0.468756     0.000227
C     3.591618    -0.703386     0.000000
C     2.924365    -1.935367    -0.000361
C     1.537723    -1.987747    -0.000398
H    -0.730429     3.475129    -0.000195
H    -0.923607    -2.995113     0.000852
H    -3.359905    -2.985678     0.000662
H    -4.626966    -0.840884    -0.000104
H    -3.389898     1.309861    -0.000492
H     3.341848     1.438385     0.000416
H     4.676501    -0.668481     0.000039
H     3.492830    -2.860355    -0.000641
H     1.058275    -2.959594    -0.000789
27
S0-PQ-anionrad-H2O_conf1                         Eopt   -765.083350
O     0.469292    -2.979027     0.000074
C     0.343801    -1.729646     0.000051
C    -0.973806    -1.096442     0.000063
O    -2.022175    -1.804444     0.000098
C    -1.050160     0.372189     0.000040
C     0.110705     1.186993     0.000013
C    -0.052064     2.586878     0.000003
C    -1.309482     3.170114     0.000017
C    -2.456465     2.361348     0.000040
C    -2.321756     0.984604     0.000050
C     1.436292     0.556261    -0.000007
C     1.534276    -0.855695     0.000009
C     2.805223    -1.464255    -0.000017
C     3.962816    -0.706282    -0.000055
C     3.871013     0.694515    -0.000069
C     2.628662     1.309065    -0.000045
H     0.816933     3.235656    -0.000016
H    -1.402192     4.252061     0.000010
H    -3.444372     2.812728     0.000049
H    -3.203704     0.352953     0.000066
H     2.847772    -2.548847    -0.000005
H     4.935175    -1.190259    -0.000076
H     4.771429     1.301647    -0.000099
H     2.589226     2.392797    -0.000057
O    -4.729451    -1.557281    -0.000180
H    -3.751023    -1.643520    -0.000083
H    -5.074904    -2.457086    -0.000277
27
S0-PQ-anionrad-H2O_conf2                         Eopt   -765.088424
O    -2.500431     1.147385     0.000095
C    -1.363270     0.594324     0.000089
C    -1.222105    -0.858859     0.000205
O    -2.228593    -1.617483     0.000337
C     0.138665    -1.426496     0.000168
C     1.297830    -0.613357     0.000069
C     2.557604    -1.246013     0.000068
C     2.672471    -2.627472     0.000151
C     1.520265    -3.429115     0.000235
C     0.273385    -2.829321     0.000246
C     1.153073     0.847798    -0.000030
C    -0.143642     1.417706    -0.000021
C    -0.285931     2.820408    -0.000116
C     0.819555     3.652360    -0.000217
C     2.106636     3.092173    -0.000228
C     2.264291     1.714886    -0.000136
H     3.465660    -0.653114     0.000006
H     3.657197    -3.085341     0.000150
H     1.607641    -4.511720     0.000293
H    -0.633306    -3.425834     0.000315
H    -1.291346     3.228906    -0.000107
H     0.693037     4.731087    -0.000288
H     2.982581     3.734066    -0.000307
H     3.270687     1.310981    -0.000149
O    -4.791768    -0.407572    -0.000681
H    -4.253255    -1.212566    -0.000415
H    -4.065532     0.250748    -0.000408
27
S0-PQ-anionrad-H2O_conf3                         Eopt   -765.083322
O     0.469859    -2.977460    -0.086237
C     0.343470    -1.728450    -0.059708
C    -0.974250    -1.095698    -0.071411
O    -2.022382    -1.803353    -0.103699
C    -1.051349     0.372698    -0.050407
C     0.108642     1.187691    -0.009589
C    -0.055023     2.587377     0.006619
C    -1.312463     3.170112    -0.017165
C    -2.458574     2.361122    -0.058093
C    -2.322958     0.984566    -0.073989
C     1.434163     0.557201     0.013481
C     1.532945    -0.854505    -0.011366
C     2.803761    -1.462885     0.011282
C     3.960494    -0.704978     0.056919
C     3.867945     0.695548     0.081210
C     2.625688     1.309920     0.059680
H     0.813261     3.236377     0.037384
H    -1.405868     4.251924    -0.004508
H    -3.446405     2.812226    -0.077649
H    -3.203936     0.352320    -0.106178
H     2.846928    -2.547277    -0.008065
H     4.932745    -1.188848     0.074447
H     4.767721     1.302565     0.116934
H     2.585698     2.393454     0.079124
O    -4.713198    -1.566659     0.213487
H    -5.038834    -2.465890     0.333115
H    -3.740491    -1.645394     0.102214
27
S0-PQ-anionrad-H2O_conf4                         Eopt   -765.088431
O     2.506271    -1.134936    -0.001562
C     1.366246    -0.587296    -0.000987
C     1.217854     0.865058    -0.001622
O     2.220590     1.628527    -0.003023
C    -0.145780     1.425945    -0.000657
C    -1.300878     0.607068     0.000202
C    -2.563791     1.233328     0.001097
C    -2.685600     2.614174     0.001173
C    -1.537440     3.421632     0.000289
C    -0.287531     2.828092    -0.000640
C    -1.148801    -0.853275     0.000155
C     0.150724    -1.416705    -0.000282
C     0.300008    -2.818703    -0.000319
C    -0.801287    -3.656160    -0.000003
C    -2.091135    -3.102384     0.000388
C    -2.255669    -1.725919     0.000498
H    -3.468948     0.636006     0.001795
H    -3.672612     3.067114     0.001921
H    -1.630264     4.503780     0.000362
H     0.616186     3.429094    -0.001334
H     1.307464    -3.222122    -0.000635
H    -0.669394    -4.734243    -0.000087
H    -2.963882    -3.748620     0.000561
H    -3.264098    -1.327018     0.000804
O     4.789446     0.429781     0.004073
H     4.247150     1.232207     0.001728
H     4.066424    -0.232306     0.003231
24
S0-PQ-anionrad                                   Eopt   -688.668167
O    -1.386068     2.811999     0.060795
C    -0.731786     1.738350     0.023500
C     0.731786     1.738349    -0.023499
O     1.386068     2.811999    -0.060795
C     1.427847     0.437247    -0.013470
C     0.733715    -0.798230     0.002776
C     1.487878    -1.989601     0.027420
C     2.873804    -1.969176     0.029751
C     3.557933    -0.742950     0.007721
C     2.838207     0.438257    -0.013021
C    -0.733715    -0.798230    -0.002776
C    -1.427847     0.437247     0.013470
C    -2.838207     0.438257     0.013021
C    -3.557933    -0.742950    -0.007721
C    -2.873804    -1.969176    -0.029751
C    -1.487878    -1.989601    -0.027420
H     0.987268    -2.951480     0.049567
H     3.426366    -2.903841     0.050731
H     4.644031    -0.723175     0.010097
H     3.342877     1.399125    -0.026934
H    -3.342877     1.399125     0.026934
H    -4.644031    -0.723175    -0.010097
H    -3.426366    -2.903841    -0.050731
H    -0.987267    -2.951480    -0.049567
27
S0-PQ-H2O_conf2                                  Eopt   -764.947276
O     2.335309    -1.363234     0.109347
C     1.267134    -0.786712     0.051328
C     1.283138     0.754485    -0.016417
C    -0.003997     1.469516    -0.014231
C    -1.222337     0.756754     0.006336
C    -2.406662     1.503484     0.038308
C    -2.379511     2.896102     0.036447
C    -1.167862     3.588698     0.004660
C     0.018541     2.869036    -0.017699
C    -1.239667    -0.731792    -0.006808
C    -0.038530    -1.471569     0.028151
C    -0.048180    -2.870734     0.028033
C    -1.250452    -3.563335    -0.012044
C    -2.445633    -2.843670    -0.057632
C    -2.440738    -1.450797    -0.056036
O     2.364549     1.312442    -0.058569
H    -3.370666     1.010757     0.069519
H    -3.316755     3.443505     0.061564
H    -1.153011     4.673575     0.002420
H     0.978330     3.375799    -0.034679
H     0.899545    -3.399245     0.056428
H    -1.260068    -4.648309    -0.012895
H    -3.394709    -3.369426    -0.096792
H    -3.392794    -0.935946    -0.098936
O     4.983856     0.021562    -0.051467
H     4.054792     0.304824    -0.040118
H     4.934159    -0.938476     0.024620
27
S0-PQ-H2O_conf4                                  Eopt   -764.944118
O    -0.496577    -2.958321    -0.000454
C    -0.420608    -1.747457     0.000440
C     0.983015    -1.100758     0.002226
C     1.077425     0.370561     0.001144
C    -0.088018     1.167633    -0.000061
C     0.078538     2.558537    -0.000992
C     1.347495     3.131986    -0.000798
C     2.492218     2.333549     0.000401
C     2.351134     0.953146     0.001353
C    -1.441365     0.547925    -0.000261
C    -1.596973    -0.853776    -0.000052
C    -2.867066    -1.440778    -0.000290
C    -4.006896    -0.648422    -0.000707
C    -3.866546     0.740317    -0.000939
C    -2.604425     1.328828    -0.000726
O     1.948399    -1.842304     0.004360
H    -0.780127     3.218825    -0.001915
H     1.439738     4.213771    -0.001585
H     3.479323     2.783829     0.000492
H     3.227867     0.313069     0.001876
H    -2.940596    -2.523725    -0.000074
H    -4.992215    -1.102767    -0.000823
H    -4.747015     1.375605    -0.001263
H    -2.544345     2.410167    -0.000910
O     4.807159    -1.526517     0.004924
H     5.291325    -2.357448    -0.070290
H     3.866639    -1.761946    -0.000587
24
S0-PQ                                            Eopt   -688.534664
O    -1.347320     2.801444     0.110487
C    -0.771153     1.735380     0.041932
C     0.771158     1.735375    -0.042048
C     1.468888     0.431410    -0.023058
C     0.744155    -0.778488     0.007698
C     1.476808    -1.972117     0.052227
C     2.869255    -1.962236     0.053902
C     3.574781    -0.758369     0.012637
C     2.868096     0.435915    -0.023303
C    -0.744160    -0.778485    -0.007750
C    -1.468887     0.431416     0.023006
C    -2.868095     0.435926     0.023308
C    -3.574786    -0.758356    -0.012590
C    -2.869266    -1.962226    -0.053866
C    -1.476819    -1.972112    -0.052236
O     1.347343     2.801443    -0.110403
H     0.971803    -2.929632     0.091271
H     3.405771    -2.905452     0.089579
H     4.659880    -0.755245     0.013606
H     3.385842     1.389664    -0.048308
H    -3.385837     1.389677     0.048317
H    -4.659885    -0.755228    -0.013519
H    -3.405787    -2.905441    -0.089507
H    -0.971818    -2.929629    -0.091271
29
S1-H2PQ-H2O_conf1                                Eopt   -766.038630
O     1.826027     1.982610    -0.096279
C     0.856932     1.063064    -0.040322
C     1.331073    -0.275567    -0.025016
O     2.621200    -0.528196    -0.049798
C     0.421994    -1.377507     0.000950
C    -0.989825    -1.074124    -0.010458
C    -1.866934    -2.199201    -0.007571
C    -1.372531    -3.500014     0.013904
C     0.005837    -3.774318     0.031992
C     0.896476    -2.691640     0.024354
C    -1.457527     0.275936    -0.013395
C    -0.528058     1.387134     0.006441
C    -0.973106     2.714219     0.053395
C    -2.345856     3.015149     0.055961
C    -3.257647     1.950072     0.007774
C    -2.842472     0.619734    -0.026599
H     1.471692     2.883244    -0.184017
H     3.233046     0.265613    -0.034273
H    -2.941041    -2.055803    -0.018792
H    -2.081249    -4.324626     0.016999
H     0.371296    -4.794635     0.049239
H     1.968784    -2.860413     0.033939
H    -0.266893     3.539835     0.100483
H    -2.686316     4.043175     0.092951
H    -4.324169     2.161365    -0.000750
H    -3.597745    -0.156197    -0.063102
O     4.542973     1.226857    -0.006051
H     4.340190     2.119576     0.306009
H     5.320666     0.931083     0.489885
29
S1-H2PQ-H2O_conf2                                Eopt   -766.039320
O     1.876547    -1.904700     0.107214
C     0.902750    -1.005412     0.073696
C    -0.391091    -1.591681     0.060684
O    -0.490454    -2.917532     0.078312
C    -1.581992    -0.818112     0.018279
C    -1.420229     0.617262    -0.024611
C    -2.627153     1.374850    -0.081575
C    -3.872224     0.747490    -0.091778
C    -4.007748    -0.649434    -0.047986
C    -2.840484    -1.427623     0.006359
C    -0.122087     1.214233    -0.001533
C     1.082294     0.408664     0.065732
C     2.351701     0.994711     0.126604
C     2.503055     2.389893     0.104489
C     1.347684     3.183835     0.019757
C     0.072624     2.627052    -0.032221
H     2.817678    -1.596243    -0.019253
H     0.397242    -3.319353     0.094601
H    -2.593143     2.457336    -0.117077
H    -4.763965     1.368171    -0.134862
H    -4.986396    -1.115282    -0.057085
H    -2.899964    -2.511062     0.039331
H     3.237042     0.371816     0.201372
H     3.488090     2.839272     0.152643
H     1.443623     4.266604    -0.003306
H    -0.780480     3.292508    -0.092548
O     4.435538    -1.519670    -0.223131
H     4.751674    -1.476807    -1.138875
H     4.932948    -2.236106     0.200525
29
S1-H2PQ-H2O_conf3                                Eopt   -766.029147
O    -0.529698    -2.889250    -0.433083
C    -0.463146    -1.559679    -0.311574
C     0.851255    -1.053898    -0.438014
O     1.858162    -1.913334    -0.641365
C     1.143592     0.328354    -0.339137
C     0.026596     1.209399    -0.059233
C     0.346836     2.592504     0.060252
C     1.653601     3.048536    -0.098496
C     2.722089     2.178793    -0.383419
C     2.448707     0.810937    -0.502663
C    -1.300241     0.699832     0.075900
C    -1.582105    -0.716573    -0.077606
C    -2.885999    -1.220337     0.018554
C    -3.968646    -0.368592     0.281444
C    -3.710287     1.002287     0.449849
C    -2.425043     1.530898     0.353446
H    -1.428039    -3.238702    -0.308746
H     1.524754    -2.824984    -0.732361
H    -0.429125     3.317793     0.274491
H     1.845747     4.113924     0.000191
H     3.730150     2.556503    -0.508029
H     3.248468     0.112192    -0.729336
H    -3.087624    -2.280782    -0.114939
H    -4.975818    -0.761237     0.354186
H    -4.535041     1.678146     0.661129
H    -2.293648     2.596980     0.495274
O     3.908206    -1.673772     1.541607
H     3.298752    -1.795304     0.800926
H     4.064815    -2.558434     1.894135
29
S1-H2PQ-H2O_conf4                                Eopt   -766.030996
O     0.978216     2.953982    -0.043377
C     0.510613     1.706037    -0.142800
C    -0.901469     1.631429    -0.052144
O    -1.602624     2.749301     0.106660
C    -1.593814     0.393860    -0.122371
C    -0.786930    -0.796857    -0.281954
C    -1.503020    -2.027400    -0.331852
C    -2.892082    -2.058505    -0.237663
C    -3.658762    -0.888695    -0.089564
C    -2.989503     0.339243    -0.031202
C     0.636585    -0.719330    -0.379636
C     1.326971     0.555302    -0.320216
C     2.721826     0.639584    -0.402407
C     3.506912    -0.518108    -0.542081
C     2.856272    -1.759041    -0.591445
C     1.467061    -1.872356    -0.511826
H     1.946443     3.005187    -0.109892
H    -1.019563     3.528730     0.138001
H    -0.973352    -2.965988    -0.445744
H    -3.392900    -3.022276    -0.282141
H    -4.739239    -0.936310    -0.019696
H    -3.544914     1.264466     0.087404
H     3.228747     1.600313    -0.357534
H     4.586267    -0.448730    -0.605162
H     3.445011    -2.667208    -0.693171
H     1.026078    -2.860855    -0.555800
O     1.252453    -0.995304     2.771180
H     1.686369    -1.414001     2.014020
H     0.522721    -0.498148     2.376975
29
S1-H2PQ-H2O_conf6                                Eopt   -766.028599
O     3.284229     1.148845     0.014752
C     2.042744     0.650200     0.005848
C     2.009092    -0.765753     0.000162
O     3.153578    -1.443882     0.007320
C     0.786424    -1.487751    -0.007238
C    -0.432181    -0.706826     0.000040
C    -1.648846    -1.450227     0.003298
C    -1.638190    -2.843214    -0.002635
C    -0.443100    -3.585730    -0.011304
C     0.771320    -2.887341    -0.013278
C    -0.396732     0.720502     0.002232
C     0.862793     1.440959    -0.003559
C     0.907113     2.841162    -0.017209
C    -0.274891     3.597604    -0.017062
C    -1.501787     2.913049    -0.004153
C    -1.577217     1.521275     0.005281
H     3.303745     2.117676     0.085968
H     3.917245    -0.840023     0.018896
H    -2.605829    -0.939222     0.010564
H    -2.590661    -3.367864     0.000123
H    -0.460562    -4.669486    -0.015408
H     1.715457    -3.423357    -0.018506
H     1.857538     3.368978    -0.032240
H    -0.238020     4.680503    -0.028024
H    -2.428237     3.482326    -0.002639
H    -2.556332     1.054740     0.013237
O    -4.704419     0.112295     0.015240
H    -5.292628     0.125210     0.781090
H    -5.288082     0.124999    -0.754088
29
S1-H2PQ-H2O_conf7                                Eopt   -766.031349
O     1.532520     2.793251     0.080694
C     0.953461     1.597060    -0.065623
C    -0.451724     1.674982    -0.226601
O    -1.042486     2.864785    -0.218915
C    -1.257577     0.515871    -0.391536
C    -0.576767    -0.760423    -0.356901
C    -1.409461    -1.910739    -0.496533
C    -2.792540    -1.789672    -0.609993
C    -3.438529    -0.540112    -0.607346
C    -2.646992     0.615802    -0.510280
C     0.842283    -0.837771    -0.206118
C     1.651583     0.359379    -0.067862
C     3.045629     0.290782     0.057472
C     3.707185    -0.944441     0.067617
C     2.936552    -2.112716    -0.055789
C     1.550855    -2.073826    -0.190197
H     2.488523     2.734660     0.247595
H    -0.392372     3.578441    -0.090941
H    -0.976463    -2.903949    -0.496055
H    -3.386257    -2.695917    -0.698945
H    -4.516214    -0.469350    -0.696417
H    -3.105494     1.599685    -0.513301
H     3.643346     1.194989     0.145159
H     4.785126    -0.993129     0.165556
H     3.430721    -3.080860    -0.049327
H     1.014598    -3.010710    -0.283243
O    -1.986298    -0.571418     2.648961
H    -1.106470    -0.585958     2.247918
H    -2.592673    -0.565907     1.894231
26
S1-H2PQ                                          Eopt   -689.621922
O     1.238396     2.810721     0.008770
C     0.706296     1.583603     0.003190
C    -0.709732     1.590002    -0.001835
O    -1.354374     2.753021     0.002176
C    -1.466621     0.388579    -0.005819
C    -0.721057    -0.852197     0.002804
C    -1.504318    -2.043126     0.006898
C    -2.896227    -1.992327     0.001914
C    -3.601657    -0.775830    -0.007053
C    -2.865674     0.416297    -0.010871
C     0.707285    -0.857469     0.005383
C     1.463511     0.381367    -0.002869
C     2.864244     0.386847    -0.016083
C     3.588736    -0.815169    -0.013537
C     2.871485    -2.022439     0.002483
C     1.478386    -2.057045     0.012182
H     2.207901     2.803686     0.073751
H    -0.729097     3.499205     0.011151
H    -1.024564    -3.014728     0.013781
H    -3.448652    -2.928635     0.005466
H    -4.685360    -0.760124    -0.010305
H    -3.371988     1.376654    -0.016927
H     3.418889     1.321964    -0.031780
H     4.672175    -0.807742    -0.024258
H     3.414022    -2.964467     0.006737
H     0.986564    -3.022302     0.024087
28
S1-HPQ-anion-H2O_conf1                           Eopt   -765.593968
O    -1.948437    -1.816856    -0.000194
C    -0.968148    -1.021514    -0.000129
C     0.349381    -1.601572    -0.000093
O     0.402349    -2.936490    -0.000142
C     1.553056    -0.851615    -0.000005
C     1.421199     0.585290     0.000008
C     2.642287     1.327069     0.000075
C     3.880149     0.678917     0.000128
C     3.988250    -0.717266     0.000120
C     2.803785    -1.482145     0.000053
C     0.127486     1.207687    -0.000041
C    -1.083527     0.434323    -0.000072
C    -2.336881     1.034388    -0.000055
C    -2.468012     2.437974    -0.000025
C    -1.299671     3.211193    -0.000026
C    -0.035015     2.630794    -0.000037
H    -0.526679    -3.245017    -0.000194
H     2.624225     2.410685     0.000089
H     4.783801     1.284575     0.000178
H     4.959724    -1.199915     0.000164
H     2.843714    -2.567101     0.000048
H    -3.220651     0.402814    -0.000066
H    -3.447253     2.904519    -0.000006
H    -1.375374     4.296544    -0.000022
H     0.833608     3.279474    -0.000050
O    -4.717708    -1.579322     0.000210
H    -3.745159    -1.667931     0.000105
H    -5.065617    -2.478450     0.001365
28
S1-HPQ-anion-H2O_conf2                           Eopt   -765.593944
O    -1.953362    -1.809006    -0.053202
C    -0.970905    -1.016581    -0.032387
C     0.344872    -1.600537    -0.022348
O     0.393989    -2.935531    -0.033715
C     1.550552    -0.854061    -0.001722
C     1.422775     0.583230     0.006532
C     2.645900     1.321447     0.024375
C     3.881823     0.669785     0.032719
C     3.985977    -0.726737     0.024479
C     2.799455    -1.488121     0.007191
C     0.130942     1.209417    -0.003047
C    -1.082091     0.439535    -0.020953
C    -2.333991     1.042554    -0.028049
C    -2.461303     2.446590    -0.019543
C    -1.291012     3.216627    -0.003701
C    -0.027807     2.632930     0.004495
H    -0.535914    -3.241169    -0.048242
H     2.630840     2.405101     0.031181
H     4.787133     1.272812     0.046008
H     4.956025    -1.212187     0.031421
H     2.836372    -2.573163    -0.000035
H    -3.218685     0.412071    -0.038828
H    -3.439218     2.915921    -0.025385
H    -1.363831     4.302170     0.002422
H     0.842446     3.279310     0.016789
O    -4.727591    -1.615853     0.023264
H    -3.753115    -1.674371     0.006093
H    -5.017454    -2.259843     0.679550
28
S1-HPQ-anion-H2O_conf4                           Eopt   -765.595742
O    -2.362679     1.313707    -0.039280
C    -1.250821     0.725054    -0.022947
C    -1.193366    -0.717441    -0.017845
O    -2.330031    -1.412758    -0.028990
C     0.028539    -1.452643    -0.007341
C     1.261018    -0.704486     0.002804
C     2.467457    -1.471081     0.011690
C     2.436208    -2.866967     0.012058
C     1.230639    -3.579159     0.003574
C     0.021513    -2.853712    -0.005890
C     1.248966     0.729869     0.002976
C     0.017818     1.463742    -0.007603
C    -0.006951     2.852441    -0.007455
C     1.189813     3.600149     0.004285
C     2.403710     2.902091     0.014872
C     2.450805     1.510902     0.014464
H    -3.128549    -0.836991    -0.020527
H     3.430706    -0.974308     0.018488
H     3.379026    -3.409731     0.019169
H     1.225265    -4.664058     0.004152
H    -0.932252    -3.371308    -0.013056
H    -0.973609     3.347627    -0.017109
H     1.168909     4.684834     0.004576
H     3.340445     3.455656     0.023865
H     3.419860     1.024915     0.023180
O    -4.725609    -0.006957    -0.033671
H    -5.273967    -0.012447     0.761015
H    -4.141360     0.771331     0.025924
28
S1-HPQ-anion-H2O_conf5                           Eopt   -765.586936
O    -3.171818    -1.464886     0.011177
C    -2.071857    -0.860431     0.005286
C    -2.093213     0.582268     0.004327
O    -3.307263     1.144479     0.009990
C    -0.936779     1.401319    -0.001090
C     0.338201     0.725236    -0.006850
C     1.498100     1.560681    -0.010743
C     1.378772     2.953634    -0.010032
C     0.133347     3.594296    -0.005373
C    -1.032135     2.799973    -0.000745
C     0.412966    -0.709013    -0.007201
C    -0.766824    -1.525472    -0.000975
C    -0.700691    -2.912504    -0.000509
C     0.543073    -3.577271    -0.006496
C     1.708072    -2.798113    -0.013279
C     1.665348    -1.406828    -0.013947
H    -3.942926     0.399328     0.013574
H     2.490386     1.122179    -0.013816
H     2.286877     3.553251    -0.013146
H     0.065293     4.677155    -0.005040
H    -2.016354     3.258443     0.003447
H    -1.632831    -3.470983     0.004618
H     0.595801    -4.660929    -0.006127
H     2.679564    -3.288758    -0.018691
H     2.600745    -0.856950    -0.020720
O     4.730948     0.217993     0.012558
H     5.154001     0.438906     0.852156
H     5.246236     0.681018    -0.660284
25
S1-HPQ-anion                                     Eopt   -689.180865
O     1.237154     2.824414    -0.001110
C     0.713050     1.684306    -0.000269
C    -0.726988     1.600875     0.000139
O    -1.377305     2.770255     0.000813
C    -1.459355     0.387520     0.000982
C    -0.692936    -0.835921    -0.000559
C    -1.446278    -2.049983    -0.001052
C    -2.844034    -2.032732    -0.000874
C    -3.571036    -0.836298     0.000197
C    -2.861170     0.382411     0.000811
C     0.743323    -0.805834     0.000357
C     1.471038     0.430887    -0.000924
C     2.858907     0.468640    -0.000325
C     3.615663    -0.721564     0.000230
C     2.926235    -1.941049     0.000846
C     1.535711    -2.000182     0.000727
H    -0.682585     3.460307     0.000064
H    -0.940544    -3.008570    -0.002387
H    -3.376091    -2.981618    -0.001505
H    -4.655933    -0.845311     0.000283
H    -3.388353     1.331459     0.001386
H     3.345722     1.440012    -0.000618
H     4.700136    -0.692885     0.000413
H     3.487206    -2.873367     0.001369
H     1.058869    -2.973827     0.001648
